# Supplementary material for: Effectiveness of COVID-19 Vaccines in People with Severe Mental Illness: A Systematic Review and Meta-Analysis
Source: Vaccines (Basel). 2024 Sep 18;12(9):1064. doi: 10.3390/vaccines12091064 (PMC11436207; doi:10.3390/vaccines12091064)
Supplement: Supplementary file 1 [file vaccines-12-01064-s001.zip]

Archive with 1 entries (1 files):
- vaccines-3145217-supplementary.pdf
